# Supplementary material for: Coenzyme Q10 Supplementation Modulates Hepatic Lipidomic Alterations and Attenuates Metabolic Dysfunction-Associated Steatohepatitis in Mice
Source: Nutrients. 2026 Feb 11;18(4):588. doi: 10.3390/nu18040588 (PMC12942857; doi:10.3390/nu18040588)
Supplement: Supplementary file 1 [file nutrients-18-00588-s001.zip]

Archive with 1 entries (1 files):
- nutrients-4097310-supplementary.pdf
